# Supplementary material for: Botanic Garden as a Factory of Molecules: Myrtus communis L. subsp. communis as a Case Study
Source: Plants (Basel). 2022 Mar 11;11(6):754. doi: 10.3390/plants11060754 (PMC8949965; doi:10.3390/plants11060754)
Supplement: Supplementary file 1 [file plants-11-00754-s001.zip]

Archive with 1 entries (1 files):
- plants-1606265-supplementary.pdf
